# Supplementary material for: Modeling the cost-effectiveness of insect rearing on artificial diets: A test with a tephritid fly used in the sterile insect technique
Source: PLoS One. 2017 Mar 3;12(3):e0173205. doi: 10.1371/journal.pone.0173205 (PMC5336270; doi:10.1371/journal.pone.0173205)
Supplement: S1 Table — (XLSX) [file pone.0173205.s002.xlsx]

## Sheet: S1Table
S1 Table. Experimental design layout and recorded response variables of a mixture experiment aimed to model the cost-effectiveness of rearing A. ludens on artificial diet.
Run	Mixture components				Response variables
	Yeast (%)	Corn flour (%)	Corncob fractions (%)		Survival to pupae (proportion)	Pupal weight (mg)	Duration of the larval stage (days)	Adult emergence (proportion)	Cost (US dollars)	Cost savings (US dollars)	Cost savings (%)
1	5	5.8	19.5		0.88	18.619	9.86364	0.954545	731090	60626.7	7.65764
2	6	5.3	19		0.88	16.7786	8.86364	0.636364	791716	0	0
3	4.5	6.8	19		0.6	14.5583	9.26667	0.8	694121	97595.7	12.3271
4	6	5.3	19		0.84	16.505	8.85714	0.952381	791716	0	0
5	3.5	6.5	20.3		0.56	17.46	10.2143	0.714286	640593	151123	19.088
6	3	8.3	19		0.6	18.3538	11.2667	0.933333	596525	195191	24.6542
7	4.5	5.3	20.5		0.48	16.59	9.91667	0.833333	707432	84284.6	10.6458
8	4	6.3	20		0.88	17.8737	10.4545	0.863636	670463	121253	15.3153
9	3	5.3	22		0.36	14.2333	11.7778	1	623147	168569	21.2916
10	3.5	7.3	19.5		0.72	14.7294	9.16667	0.944444	633494	158222	19.9847
11	4.5	6.8	19		0.68	18.9467	10.3529	0.823529	694121	97595.7	12.3271
12	3	5.3	22		0.68	15.5824	11.0588	1	623147	168569	21.2916
13	5	5.8	19.5		0.88	20.5318	9.95455	1	731090	60626.7	7.65764
14	4.3	5.7	20.3		0.64	19.0467	10.25	0.9375	692644	99072.1	12.5136
15	4.3	6.5	19.5		0.72	16.75	10.3333	0.888889	685545	106171	13.4103
16	3	5.3	22		0.32	17	11	1	623147	168569	21.2916
17	4.5	5.3	20.5		0.56	18.5154	9.71429	0.928571	707432	84284.6	10.6458
18	4.3	5.7	20.3		0.48	19.05	10.25	1	692644	99072.1	12.5136
19	3.5	5.8	21		0.28	15.36	10.4286	0.714286	646805	144911	18.3034
20	3.5	6.5	20.3		0.52	16.5875	10.2308	0.615385	640593	151123	19.088
21	3	5.3	22		0.36	17.5889	11.3333	1	623147	168569	21.2916
22	6	5.3	19		0.56	19.7727	9.14286	0.785714	791716	0	0
23	3	8.3	19		0.56	11.7625	10.7143	0.571429	596525	195191	24.6542
24	3	6.8	20.5		0.8	17.743	10.5	0.85	609836	181880	22.9729
25	3.5	7.3	19.5		0.68	15.4385	9.94118	0.764706	633494	158222	19.9847
26	3.5	5.8	21		0.76	16.9722	10.4737	0.947368	646805	144911	18.3034
27	4	6.3	20		0.72	19.3833	10.3333	1	670463	121253	15.3153
28	4	6.3	20		0.72	18.2375	10.2778	0.888889	670463	121253	15.3153
29	4	6.3	20		0.8	17.1687	10.6	0.9	670463	121253	15.3153
30	3	8.3	19		0.84	17.3882	10.8571	0.809524	596525	195191	24.6542
31	6	5.3	19		0.68	17.8769	9.47059	0.882353	791716	0	0
32	3	6.8	20.5		0.08	12.2	11.5	0.5	609836	181880	22.9729
33	3	8.3	19		0.64	16.6818	10.625	0.6875	596525	195191	24.6542
34	4.3	6.5	19.5		0.72	16.7333	10.6111	1	685545	106171	13.4103
35	4	7.3	19		1	19.0773	10	0.88	661589	130128	16.4361
36	5	6.3	19		0.92	18.9571	9.95652	0.913043	726653	65063.8	8.21807
37	5	5.3	20		0.72	17.5125	9.94444	0.888889	735527	56189.7	7.0972
38	4	5.3	21		0.84	17.8952	10.9048	1	679337	112379	14.1944
39	3	6.3	21		0.24	9.225	13.6667	0.666667	614273	177443	22.4125
40	3	7.3	20		0.76	16.6176	10.8947	0.894737	605399	186317	23.5333
