# Supplementary material for: Modeling the cost-effectiveness of insect rearing on artificial diets: A test with a tephritid fly used in the sterile insect technique
Source: PLoS One. 2017 Mar 3;12(3):e0173205. doi: 10.1371/journal.pone.0173205 (PMC5336270; doi:10.1371/journal.pone.0173205)
Supplement: S2 Table — (XLSX) [file pone.0173205.s003.xlsx]

## Sheet: S2Table
S2 Table. Calculations of the costs and cost savings of the yeast:corn flour:corncob fractions mixtures tested.
Mixture No.	Mixture components				Amount required for an anual production of:				1.7303e+06	kg of diet		Relative cost of each mixture component for a total amount of 524280.496 kg, based on unit costs of ingredients as purchased in Moscafrut						Total cost (US dollars, exchange rate at the time of writing: 1 USD=18.27 MXN)	Cost savings (US dollars) with respect to the cost of the mixture in a standard diet	Cost savings (%) with respect to the cost of the mixture in a standard diet
	Yeast (%)	Corn flour (%)	Corncob fractions (%)		Mixture No.	Yeast (kg)	Corn flour (kg)	Corncob fractions (kg)	TOTAL			Mixture No.	Yeast (MXN)	Corn flour (MXN)	Corncob fractions (MXN)	Total cost (MXN)
1 (standard)	6	5.3	19		1 (standard)	103818	91705.8	328757	524280			1 (standard)	7.97425e+06	743734	5.74667e+06	1.44647e+07		791716	0	0
2	5	5.3	20		2	86514.9	91705.8	346060	524280			2	6.64521e+06	743734	6.04912e+06	1.34381e+07		735527	56189.7	7.0972
3	5	5.8	19.5		3	86514.9	100357	337408	524280			3	6.64521e+06	813898	5.8979e+06	1.3357e+07		731090	60626.7	7.65764
4	5	6.3	19		4	86514.9	109009	328757	524280			4	6.64521e+06	884061	5.74667e+06	1.32759e+07		726653	65063.8	8.21807
5	4.5	5.3	20.5		5	77863.4	91705.8	354711	524280			5	5.98069e+06	743734	6.20035e+06	1.29248e+07		707432	84284.6	10.6458
6	4.5	6.8	19		6	77863.4	117660	328757	524280			6	5.98069e+06	954225	5.74667e+06	1.26816e+07		694121	97595.7	12.3271
7	4.3	5.7	20.3		7	74402.8	98627	351251	524280			7	5.71488e+06	799865	6.13986e+06	1.26546e+07		692644	99072.1	12.5136
8	4.3	6.5	19.5		8	74402.8	112469	337408	524280			8	5.71488e+06	912127	5.8979e+06	1.25249e+07		685545	106171	13.4103
9	4	5.3	21		9	69211.9	91705.8	363363	524280			9	5.31617e+06	743734	6.35158e+06	1.24115e+07		679337	112379	14.1944
10	4	6.3	20		10	69211.9	109009	346060	524280			10	5.31617e+06	884061	6.04912e+06	1.22494e+07		670463	121253	15.3153
11	4	7.3	19		11	69211.9	126312	328757	524280			11	5.31617e+06	1.02439e+06	5.74667e+06	1.20872e+07		661589	130128	16.4361
12	3.5	5.8	21		12	60560.5	100357	363363	524280			12	4.65165e+06	813898	6.35158e+06	1.18171e+07		646805	144911	18.3034
13	3.5	6.5	20.3		13	60560.5	112469	351251	524280			13	4.65165e+06	912127	6.13986e+06	1.17036e+07		640593	151123	19.088
14	3.5	7.3	19.5		14	60560.5	126312	337408	524280			14	4.65165e+06	1.02439e+06	5.8979e+06	1.15739e+07		633494	158222	19.9847
15	3	5.3	22		15	51909	91705.8	380666	524280			15	3.98713e+06	743734	6.65404e+06	1.13849e+07		623147	168569	21.2916
16	3	6.3	21		16	51909	109009	363363	524280			16	3.98713e+06	884061	6.35158e+06	1.12228e+07		614273	177443	22.4125
17	3	6.8	20.5		17	51909	117660	354711	524280			17	3.98713e+06	954225	6.20035e+06	1.11417e+07		609836	181880	22.9729
18	3	7.3	20		18	51909	126312	346060	524280			18	3.98713e+06	1.02439e+06	6.04912e+06	1.10606e+07		605399	186317	23.5333
19	3	8.3	19		19	51909	143615	328757	524280			19	3.98713e+06	1.16472e+06	5.74667e+06	1.08985e+07		596525	195191	24.6542
Costs per ingredient as purchased in Moscafruta
Diet ingredient	Cost per kg (in Mexican pesos)
Yeastb	76.81
Corn flour	8.11
Corncob fractions	17.48
aObtained from Integrated Costing System (SIC) as of December 31, 2015
b Cost was originally provided per pound of yeast: 1 lb of yeast costs $34.48 MXN
